# Supplementary material for: Combined effect of physico-chemical and microbial quality of breeding habitat water on oviposition of malarial vector Anopheles subpictus
Source: PLoS One. 2023 Mar 10;18(3):e0282825. doi: 10.1371/journal.pone.0282825 (PMC10004544; doi:10.1371/journal.pone.0282825)
Supplement: S1 File — (XLSX) [file pone.0282825.s001.xlsx]

## Sheet: Summer
POND WATER	SAMPLE NO.	Total Larvae (25dips)	Per dip L.D	Temperature	pH	Alkalinity	D.O	Conductivity	Hardness	TDS	Turbidity	Chloride	Phosphate	Nitrate
	1	220	8.8	30.6	6.9	138	6.8	232	289	342	4.2	30.02	0.02	0.01
	2	213	8.52	30.8	7.2	140	6.9	239	300	353	4.6	30.08	0.37	0.07
	3	220	8.8	30.7	7.2	141	6.8	242	310	325	4.4	31.5	0.1	0.11
	4	237	9.48	31.5	7.1	179	6.32	281	321	367	5.5	42.09	0.22	0.1
	5	240	9.6	32.1	7	153	6.2	252	202	291	3.3	40.36	0.19	0.03
	6	215	8.6	32.2	7	152	6.1	250	200	289	3.2	40.32	0.18	0.02
	7	226	9.04	32.1	7.3	139	6.09	269	225	332	4.6	34.13	0.15	0.13
	8	231	9.24	32.2	7.2	138	6.07	267	220	327	4.3	32.18	0.14	0.09
	9	220	8.8	30.1	7.1	120	6.2	290	233	259	3.9	42.88	0.24	0.08
	10	218	8.72	33.3	7.1	121	6	289	230	257	2.7	42.17	0.21	0.07
	11	283	11.32	29.6	6.8	118	7.5	397	221	376	3.9	47.66	0.48	0.08
	12	285	11.4	30	7	121	7.8	190	225	387	2.9	49.86	0.52	0.1
	13	275	11	30.8	7.3	115	7.9	392	255	358	4.1	40.81	0.46	0.09
	14	275	11	30.7	7	110	7.5	289	250	352	3.8	37.08	0.41	0.05
	15	284	11.36	31.2	6.7	135	7.3	210	226	287	2.4	17.55	0.16	0.07
	16	288	11.52	31.4	6.9	138	7.2	213	130	289	2.5	18.94	0.19	0.09
	17	273	10.92	30.2	6.7	147	6.9	292	233	299	3.9	62.22	0.27	0.04
	18	278	11.12	31.9	6.8	150	7	295	140	321	3.1	64.31	0.27	0.06
	19	274	10.96	31.8	6.9	101	6.8	275	251	288	2.1	27.98	0.11	0
	20	273	10.92	32.6	7.1	114	6.9	278	255	296	2.3	28.2	0.16	0.03
	AVERAGE	251.4	10.056	31.29	7.015	133.5	6.814	272.1	235.8	319.75	3.585	38.017	0.2425	0.066
	S.D	29.0796	1.16318	0.978667	0.181442	18.5032	0.597516	51.5741	48.4112	38.1657	0.918967	12.1088	0.137185	0.0353032
	S.E	6.50239	0.260096	0.218837	0.0405716	4.13744	0.133609	11.5323	10.8251	8.5341	0.205487	2.70762	0.0306755	0.00789404
DRAIN WATER	SAMPLE NO.	Total Larvae (25dips)	Per dip L.D	Temperature	pH	Alkalinity	D.O	Conductivity	Hardness	TDS	Turbidity	Chloride	Phosphate	Nitrate
	1	0	1.98	30.5	8	321	5.55	305	240	340	7.8	30.22	3.43	2.1
	2	6	1.87	32.1	8.1	339	5.35	209	265	342	8.9	26.35	4.22	0.2
	3	7	1.28	31.2	8.2	299	4.9	335	320	305	7.4	47.7	2.34	3.98
	4	8	1.32	30.7	7.9	289	5.1	220	300	301	7.5	48	5.32	2.99
	5	0	0.93	30.5	8	281	4.8	419	290	298	7.9	34.2	4.16	1.25
	6	0	0	32.5	8.2	312	3.9	234	285	287	8.1	18.91	5.79	2.78
	7	3	1.76	30.4	8.3	310	5.1	224	275	320	7.5	32.8	2.33	2.77
	8	0	1.82	31.6	8	295	4.8	198	280	327	7.7	45.07	1.34	0.32
	9	0	0	29.8	8	298	4.5	220	265	499	7.8	41.9	4.15	1.98
	10	6	1.66	30.9	8.1	300	5.3	214	270	490	9.1	26.06	5.13	2.73
	11	3	1.12	30.3	8.2	298	5.2	391	321	564	10.1	30.32	3.45	4.4
	12	0	0	30.1	8	276	3.5	448	440	678	12.3	54.58	4.66	7.1
	13	3	1.12	31.1	8.1	316	3.7	448	431	398	9.8	44.11	2.33	3.24
	14	0	0	30.5	7.8	258	4.1	427	435	642	10.3	50.87	1.38	2.78
	15	0	0	30.7	7.9	302	3.9	319	461	578	9.6	36.33	5.19	3.99
	16	4	0.16	30.7	8.1	292	4	462	440	618	12.6	40.2	8.15	2.43
	17	3	0	31.6	8.2	228	3.1	476	415	591	8.9	48	9.21	4.76
	18	0	0	31.1	7.9	264	3.9	450	455	684	13.2	49	4.22	0.67
	19	0	0	30.6	8	295	4	466	473	560	7.9	49.33	3.45	3.88
	20	3	1.12	32.6	7.5	271	4.2	487	248	666	11.8	50.5	0.31	3.43
	AVERAGE	2.3	0.807	30.975	8.025	292.2	4.445	347.6	345.45	474.4	9.31	40.2225	4.028	2.889
	S.D	2.71642	0.781107	0.763562	0.177334	24.6184	0.702795	110.008	85.2911	149.267	1.86658	10.1445	2.16904	1.63015
	S.E		0.174661	0.170738	0.0396531	5.50483	0.15715	24.5985	19.0717	33.3772	0.417379	2.26838	0.485013	0.364513
RICE-FIELD WATER	SAMPLE NO.	Total Larvae (25dips)	Per dip L.D	Temperature	pH	Alkalinity	D.O	Conductivity	Hardness	TDS	Turbidity	Chloride	Phosphate	Nitrate
	1	35	1.4	30.5	7.6	178	6.92	209	210	192	5.3	24.4	0.9	0.14
	2	31	1.24	30.2	7.6	180	6.88	305	312	195	5.2	23.9	1.1	0.12
	3	32	1.28	32.7	7.7	160	6.81	287	205	170	4.8	30.04	1.3	0.03
	4	31	1.24	30.1	7.7	168	6.88	290	207	172	4.9	31.23	1.1	0
	5	32	1.28	30.1	7.8	188	6.62	270	195	152	3.2	32.14	0.45	0.06
	6	38	1.52	29.8	7.2	169	6.15	303	216	178	4.5	31.98	0.6	0.29
	7	36	1.44	28.8	7.3	208	5.94	322	218	217	4.1	37.2	1.1	0.36
	8	34	1.36	28.9	7.3	209	6.77	319	215	218	4.2	33.1	1.2	0.46
	9	0	0	29.8	7.4	202	6.28	311	212	213	4.5	33.4	0.9	0.27
	10	35	1.4	30.1	7.4	197	5.93	296	204	208	3.9	34.7	0.6	0.29
	11	0	0	30.2	7.4	199	5.88	297	197	209	4.2	35.8	0.8	0.32
	12	33	1.32	29.8	7.5	202	6.11	304	201	204	4.4	36.9	0.7	0.38
	13	34	1.36	30.8	7.5	194	5.98	282	196	201	3.9	37.2	0.27	0.13
	14	0	0	30.2	7.5	192	6.13	287	198	204	4	37.8	0.29	0.06
	15	0	0	31.9	7.6	199	6.34	294	200	205	4.1	38.6	0.39	0.01
	16	34	1.36	28.5	7.6	165	6.81	302	202	207	4.8	38.7	0.43	0.03
	17	33	1.32	29.9	7.6	166	6.7	306	218	198	3.6	39.44	0.6	0.02
	18	32	1.28	32.1	7.7	168	6.21	328	219	194	3.7	39.71	0.44	0
	19	34	1.36	30.6	7.7	165	6.37	127	214	189	3.9	36.77	0.48	0.02
	20	34	1.36	31	7.7	170	6.11	122	210	198	3	34.68	1.1	0.08
	AVERAGE	26.9	1.076	30.3	7.54	183.95	6.391	278.05	212.45	196.2	4.21	34.3845	0.7375	0.1535
	S.D	13.8977	0.55591	1.04981	0.163514	16.6306	0.368423	57.9569	24.7333	16.9693	0.607757	4.49515	0.327862	0.14957
	S.E	3.10763	0.124305	0.234745	0.0365629	3.71871	0.082382	12.9595	5.53053	3.79446	0.135899	1.00515	0.0733121	0.033445

## Sheet: Monsoon
POND WATER	SAMPLE NO.	Total Larvae (25dips)	Per dip L.D	Temperature	pH	Alkalinity	D.O	Conductivity	Hardness	TDS	Turbidity	Chloride	Phosphate	Nitrate
	1	253	10.12	28.7	6.9	118	7.2	208	100	225	3.8	25.76	0.14	0.1
	2	363	14.52	27.3	6.9	121	7.7	211	116	226	3.9	24.95	0.13	0.11
	3	0	0	28.8	8.1	265	4.8	341	278	367	6.8	45	0.38	0.22
	4	435	17.4	27.8	6.7	125	8.2	272	131	292	3.1	33.02	0.16	0.26
	5	455	18.2	27.1	6.7	123	8.13	267	125	293	3.5	40	0.17	0.17
	6	448	17.92	29.1	6.8	121	7.98	265	120	287	2.9	39	0.18	0.14
	7	373	14.92	29	6.9	128	7.9	182	104	265	2.7	30	0.18	0.16
	8	348	13.92	29.1	6.8	106	7.7	321	120	254	4.1	30.6	0.21	0.26
	9	0	0	29.7	5.9	232	5.5	387	233	376	7.3	43.2	0.65	0.77
	10	440	17.6	29.5	7	130	7.4	216	150	277	3.5	48.5	0.09	0.03
	11	398	15.92	29.8	7.1	135	6.9	218	165	321	3.8	57.8	0.16	0.29
	12	280	11.2	27.1	7	112	8.8	327	200	443	2.9	58.95	0.24	0.18
	13	429	17.16	28.3	7	110	8.2	269	146	387	2.8	35.8	0.18	0.22
	14	306	12.24	27.5	6.9	115	9.1	278	180	489	2.1	50.1	0.41	0.18
	15	555	22.2	27.4	6.9	118	8.7	281	185	456	3.2	50.1	0.27	0.32
	16	578	23.12	28.1	6.8	112	8.3	346	210	421	3.3	45.9	0.52	0.26
	17	593	23.72	27.6	6.8	119	8.7	278	128	321	2.7	49.08	0.43	0.17
	18	563	22.52	27.3	7	129	9.1	318	170	456	2.8	43.3	0.37	0.21
	19	442	17.68	28.3	6.7	104	7.6	256	165	381	2.5	42.6	0.22	0.19
	20	325	13	27.8	6.7	102	8	341	190	478	3.7	30.9	0.28	0.22
	AVERAGE	379.2	15.168	28.265	6.88	131.25	7.7955	279.1	160.8	350.75	3.57	41.228	0.2685	0.223
	S.D	161.719	6.46877	0.893412	0.377805	41.4105	1.08678	54.8768	46.2676	85.8964	1.30186	9.8942	0.146657	0.145786
	S.E	36.1615	1.44646	0.199773	0.0844798	9.25967	0.243012	12.2708	10.3458	19.207	0.291105	2.21241	0.0327934	0.0325988
DRAIN WATER	SAMPLE NO.	Total Larvae (25dips)	Per dip L.D	Temperature	pH	Alkalinity	D.O	Conductivity	Hardness	TDS	Turbidity	Chloride	Phosphate	Nitrate
	1	73	2.92	27.3	7.9	182	4.1	298	220	448	7.8	30.83	0.88	0.54
	2	70	2.8	28.2	7.8	256	3.9	389	437	622	10.2	37.87	4.98	3.32
	3	58	2.32	29.8	7.3	193	3.7	346	433	618	9.8	35.65	1.74	2.54
	4	63	2.52	28.3	8.1	274	3.7	385	435	620	9.9	36.71	4.31	4.54
	5	88	3.52	28.1	7.8	230	5.5	410	130	310	6.7	45.06	0.21	1.03
	6	80	3.2	29.1	7.5	217	4.6	402	440	630	10.5	44.16	2.79	1.03
	7	78	3.12	28.9	7.4	212	4.1	387	342	538	11.4	34.32	1.32	1.88
	8	80	3.2	28.1	8.2	277	4.4	406	448	644	12.1	44.78	2.35	1.22
	9	0	0	27.9	8.5	192	3.5	407	553	659	12.7	44.33	3.27	2.55
	10	0	0	28.6	8.6	287	3.7	605	551	654	13.2	44.02	2.83	4.3
	11	6	0.24	28.5	8.2	278	5.5	255	400	573	10.3	30.83	3.25	2.14
	12	53	2.12	27.6	8.7	289	3.7	340	422	550	11.1	30.87	4.82	3.13
	13	93	3.72	27.8	7.6	156	4.5	378	416	541	10.1	32.45	1.24	5.85
	14	98	3.92	28.4	7.2	176	5.1	381	418	537	9.8	33.87	0.21	0.23
	15	78	3.12	28.1	7.7	248	4.9	283	287	535	7.7	31.22	1.22	3.23
	16	73	2.92	29.3	7.7	251	4.2	392	338	328	8.9	42.13	0.19	1.96
	17	70	2.8	29.2	7.9	255	4.1	400	440	627	8.7	45.67	3.36	3.1
	18	68	0	29.6	8.5	286	3.2	682	671	673	12.8	45.87	3.85	5.61
	19	33	1.32	29.2	8.5	290	3.9	276	406	513	8.1	34.2	2.29	3.16
	20	65	1.32	27.9	7.9	250	3.9	408	450	571	11.5	42.09	4.82	5.1
	AVERAGE	61.35	2.254	28.495	7.95	239.95	4.21	391.5	411.85	559.55	10.165	38.3465	2.4965	2.823
	S.D	29.2562	1.30658	0.693181	0.448975	42.5521	0.638996	99.6813	115.828	100.557	1.81609	5.82592	1.58634	1.64047
	S.E	6.54188	0.292161	0.155	0.100394	9.51494	0.142884	22.2894	25.8999	22.4851	0.40609	1.30271	0.354716	0.366821
RICE-FIELD WATER	SAMPLE NO.	Total Larvae (25dips)	Per dip L.D	Temperature	pH	Alkalinity	D.O	Conductivity	Hardness	TDS	Turbidity	Chloride	Phosphate	Nitrate
	1	53	2.12	27.4	7.1	173	7.8	202	120	417	3.2	38.37	1.1	0.63
	2	50	2	29.3	7.2	195	7.5	187	113	410	3.5	35.87	0.14	0.41
	3	28	1.12	27.7	7.2	182	7.7	165	106	409	3.5	40.16	0.87	0.46
	4	15	0	29.1	7.1	184	7.1	173	109	417	3.3	50.55	1	0.5
	5	23	0.92	28.9	7.1	206	7.7	202	126	412	3.2	40.6	0.87	0.02
	6	58	2.32	29.4	7.1	191	7.6	187	105	407	3.1	37.82	1.1	0.61
	7	60	2.4	28.9	7	193	7.9	192	116	388	3.1	35.88	0.9	0.23
	8	63	2.52	28.9	6.9	168	7.5	207	126	420	3.6	39.04	0.59	0.52
	9	48	1.92	29.4	7	176	7.2	110	96	358	3.2	46.9	0.6	0.47
	10	45	1.8	28.2	6.8	157	7.1	166	98	361	2.7	35.22	0.16	0.32
	11	63	2.52	29.4	7.2	190	6.8	185	100	385	2.8	40.9	0.8	0.01
	12	45	1.8	27.4	6.9	164	7.3	188	104	395	2.9	38.7	0.9	0.52
	13	45	1.72	29.3	7	183	7.6	191	117	413	3.5	44.12	0.23	0.1
	14	45	1.8	27.4	7	175	6.9	202	125	410	3.5	43.6	0.9	0.58
	15	18	0	28.8	7.2	193	7.5	216	132	441	3.6	44.8	0.7	0.56
	16	23	0.92	28.3	7	177	7.3	210	127	420	3.1	58.43	0.65	0.58
	17	40	1.6	29.3	7	185	7.3	203	119	414	3.1	32.76	0.6	0.61
	18	13	0.52	28.9	6.8	171	7.2	196	115	411	3.1	37.4	0.71	0.53
	19	43	1.72	29.3	6.8	162	7	176	111	420	3.6	35.9	0.23	0.31
	20	45	1.8	28.2	7	179	6.9	156	102	388	3.1	39.65	0.7	0.54
	AVERAGE	41.15	1.576	28.675	7.02	180.2	7.345	185.7	113.35	404.8	3.235	40.8335	0.6875	0.4255
	S.D		0.760986	0.723933	0.132188	12.4545	0.320321	23.9805	10.6834	20.237	0.270039	5.99062	0.297036	0.196321
	S.E		0.170162	0.161876	0.0295581	2.78492	0.0716259	5.3622	2.38887	4.52513	0.0603826	1.33954	0.0664192	0.0438987

## Sheet: Post-monsoon
POND WATER	SAMPLE NO.	Total Larvae (25dips)	Per dip L.D	Temperature	pH	Alkalinity	D.O	Conductivity	Hardness	TDS	Turbidity	Chloride	Phosphate	Nitrate
	1	301	12.04	26.9	6.8	109	7	321	235	222	4.6	65.09	2.3	0.62
	2	283	11.32	27	6.8	116	7.2	318	180	204	2.7	45.9	0.45	0.7
	3	220	8.8	29.4	6.9	121	5.9	456	342	370	5.3	70.12	2.1	0.6
	4	206	8.24	29.5	6.9	123	6.5	395	268	431	4.7	30.45	1.2	0.28
	5	293	11.72	28.8	7	118	6.9	381	265	173	3.7	65.23	2	0.35
	6	435	17.4	26.9	7.1	138	7.3	362	257	214	2.9	57.1	0.6	0.05
	7	439	17.56	27.1	7	124	7.19	353	251	268	3.2	49.2	2.2	0.54
	8	380	15.2	28.8	7	125	7.6	342	245	258	2.6	48.2	2.4	0.56
	9	381	15.24	28.4	7.1	143	7.7	346	265	348	4.6	42.05	1.1	0.43
	10	360	14.4	28.5	6.9	113	7.8	287	170	204	3.2	30.45	0.37	0.12
	11	530	21.2	26.9	7.1	142	8.11	313	240	229	3.3	42.05	0.7	0.06
	12	510	20.4	26.6	6.8	112	8.2	234	180	196	3.8	32.4	0.02	0.08
	13	590	23.6	26.9	6.9	123	8.5	198	132	349	5.8	30.2	0.65	0
	14	523	20.92	27	7.2	140	8.4	306	231	218	2.9	53.4	1.2	0.04
	15	520	20.8	28.2	6.8	128	7.9	412	265	308	4.3	60	1.4	0.54
	16	495	19.8	28.5	7.3	145	7.8	361	271	339	5.4	55.04	1.7	0.28
	17	419	16.76	28.6	7	132	7.7	289	250	405	4.6	48.3	2.4	0.6
	18	381	15.24	27.8	6.9	126	7.9	373	243	204	2.4	60.3	2.1	0.46
	19	486	19.44	27.2	6.8	127	8	304	219	214	3.7	32.43	1.6	0
	20	520	20.8	26.8	6.9	113	8.2	292	174	311	2.9	40.11	0.87	0.54
	AVERAGE	413.6	16.544	27.79	6.96	125.9	7.59	332.15	234.15	273.25	3.83	47.901	1.368	0.3425
	S.D		4.42533	0.956914	0.142902	11.0544	0.658395	59.5936	47.3234	77.8689	1.02089	12.7579	0.757792	0.245054
	S.E		0.989534	0.213972	0.0319539	2.47184	0.147222	13.3255	10.5818	17.412	0.228277	2.85276	0.169447	0.0547957
DRAIN WATER	SAMPLE NO.	Total Larvae (25dips)	Per dip L.D	Temperature	pH	Alkalinity	D.O	Conductivity	Hardness	TDS	Turbidity	Chloride	Phosphate	Nitrate
	1	2	0.08	27.8	7.9	270	4.5	502	490	445	13.4	47.54	2.8	3.8
	2	30	1.2	25.7	7.7	288	4.8	710	550	562	14.6	78.94	4.3	4.09
	3	3	0.12	26.3	7.8	254	4.1	460	271	424	8.9	30.6	1.87	4.9
	4	0	0	26.3	7.4	218	3.8	432	468	419	10.4	40.23	4.9	5.2
	5	28	1.12	26.7	7.8	253	4.2	541	528	408	9.8	53.66	4.5	4.8
	6	35	1.4	28.1	8.3	296	4.8	518	362	418	9.8	42.7	3.9	3.9
	7	70	2.8	28.4	7.8	253	5.3	362	240	356	7.1	35.6	0.45	1.2
	8	18	0.72	26.4	7.9	265	4.8	433	492	433	12.6	50.2	3.3	4.1
	9	20	0.8	27.9	8.1	287	4.7	471	508	440	12.3	42.3	5.1	4.5
	10	58	2.32	26.1	7.5	265	4.9	675	530	310	10.5	76.45	4.1	5.83
	11	48	1.92	26.1	7.6	228	3.8	593	508	436	11.7	42.17	1.6	1.7
	12	0	0	25.7	7.5	232	3.5	369	412	368	9.1	38.4	1.8	1.8
	13	63	2.52	28.1	7.9	278	4.9	588	332	375	9.5	47.33	1.7	2.8
	14	2	0.08	28	7.9	281	4.7	648	510	402	10.2	74.12	4.8	4.09
	15	16	0.64	27.6	8	285	4.5	370	269	382	9.8	40.23	2.4	2.9
	16	53	2.12	28.1	7.6	212	5.3	409	326	411	12.4	46.18	4.9	5.1
	17	30	1.2	26.9	7.8	247	4.8	391	443	394	9.7	39.32	4.6	4.6
	18	38	1.52	28.3	7.4	224	4.9	528	499	423	12.2	51.2	4.7	3.9
	19	48	1.92	28.4	7.9	272	4.7	460	489	420	13.1	42.17	4.2	2.5
	20	0	0	26.7	7.7	225	4.5	692	562	441	12.4	77.65	5	5.6
	AVERAGE	28.1	1.124	27.18	7.775	256.65	4.575	507.6	439.45	413.35	10.975	49.8495	3.546	3.8655
	S.D		0.922596	0.971488	0.231414	26.1258	0.478897	111.908	102.13	48.5552	1.86318	14.8396	1.43485	1.32215
	S.E		0.206299	0.217231	0.0517458	5.8419	0.107085	25.0234	22.8369	10.8573	0.41662	3.31824	0.320842	0.295641
RICE-FIELD WATER	SAMPLE NO.	Total Larvae (25dips)	Per dip L.D	Temperature	pH	Alkalinity	D.O	Conductivity	Hardness	TDS	Turbidity	Chloride	Phosphate	Nitrate
	1	5	0.2	28.1	7.4	238	6.7	358	121	226	2.8	53.2	1.7	1.1
	2	20	0.8	27.8	7.2	219	7.7	408	120	206	4.2	54.9	1	0.96
	3	17.5	0.7	28.1	7.2	217	7	403	141	275	4.7	48.3	0.87	0.65
	4	38	1.52	28.2	7.4	238	7.2	378	143	273	4.5	49.43	0.3	0.67
	5	23	0.92	28.6	7.5	249	6.9	359	165	271	4.8	58.9	1.6	1.05
	6	23	0.92	28.5	7.5	246	6.9	361	119	215	3.8	38.7	1.4	0.97
	7	53	2.12	28	7.3	221	7.4	343	119	204	3.6	38.7	0.1	1.01
	8	65	2.6	28.2	7.3	229	7.3	401	143	239	3.9	46.8	1.3	0.98
	9	48	1.92	28.3	6.9	217	7.2	375	139	252	4.3	50.2	0.2	0.92
	10	23	0.92	28.1	6.9	211	7.1	349	120	228	3.7	39.5	1.6	1.02
	11	19	0.76	28.1	7.4	238	7.1	421	165	339	4.9	58.9	2.3	1.6
	12	28	1.12	28.2	7.4	237	7.5	418	145	248	3.8	55	1.3	1.06
	13	40	1.6	27.8	7.3	232	7.7	392	139	270	4.7	46.2	0.9	0.81
	14	48	1.92	27.9	7.3	227	8	354	127	242	4.2	42.1	0.4	0.76
	15	43	1.72	27.8	7.2	216	8.1	379	137	252	4.3	45.51	0.7	0.95
	16	33	1.32	28.1	7.3	231	7.5	383	137	267	4.1	55	2.4	1.5
	17	38	1.52	28.1	6.9	215	7.4	351	126	244	3.7	39.5	0.3	0.86
	18	33	1.32	28.3	7.1	223	7.3	372	133	249	3.9	40.6	1.1	0.65
	19	45	1.8	28.3	7.2	229	7.2	350	120	231	3.8	41.9	1.6	1.08
	20	8	0.32	28.9	7.4	241	6.6	363	120	230	3.2	54.9	1.9	0.56
	AVERAGE	32.525	1.301	28.17	7.255	228.7	7.29	375.9	133.95	248.05	4.045	47.912	1.1485	0.958
	S.D		0.619116	0.273573	0.18489	11.0791	0.391891	24.1833	14.2144	30.315	0.536534	6.95792	0.682328	0.258571
	S.E		0.138438	0.0611727	0.0413426	2.47737	0.0876296	5.40755	3.17844	6.77863	0.119973	1.55584	0.152573	0.0578182

## Sheet: Winter
POND WATER	SAMPLE NO.	Total Larvae (25dips)	Per dip L.D	Temperature	pH	Alkalinity	D.O	Conductivity	Hardness	TDS	Turbidity	Chloride	Phosphate	Nitrate
	1	70	2.8	21.3	6.4	168	6.7	190	249	167	3.3	28.76	0.01	0
	2	63	2.52	21.3	7.2	170	7.4	208	270	177	3.6	32.04	0.17	0.07
	3	70	2.8	21.4	7.2	169	7.3	199	183	234	3.4	31.5	0.1	0.08
	4	87	3.48	22	6.9	213	7.1	242	315	292	4.5	57.09	0.12	0.1
	5	90	3.6	22.7	7.1	183	6.7	215	171	284	2.3	40.36	0.16	0
	6	65	2.6	22.7	6.9	185	7.5	209	170	188	4.1	40.32	0.18	0.04
	7	76	3.04	23.1	7.4	171	6.59	230	205	204	3.6	34.13	0.07	0.09
	8	81	3.24	22.7	6.6	168	6.57	229	190	165	3.3	32.18	0.14	0.09
	9	52.5	2.1	20.6	5.9	150	6.7	251	203	221	3.1	42.88	0.24	0.08
	10	68	2.72	24	6.3	151	6.8	249	200	218	2.7	42.17	0.21	0.05
	11	133	5.32	19.7	6.8	148	8	359	282	312	2.9	57.66	0.48	0.08
	12	135	5.4	20.5	7	151	8.3	136	195	165	1.9	49.86	0.31	0.1
	13	125	5	21.2	7.3	145	8.5	351	225	292	3.1	42.77	0.25	0.09
	14	125	5	20.6	7	140	8.1	248	210	229	3.8	37.08	0.41	0.05
	15	134	5.36	21.7	6.7	165	7.8	162	196	243	2.5	27.55	0.12	0.07
	16	138	5.52	21.9	7.4	168	7.8	180	100	198	2.1	18.94	0.14	0.09
	17	123	4.92	20.7	7	181	7.8	253	203	248	2.9	72.22	0.17	0.04
	18	128	5.12	21.9	6.8	189	7.5	258	114	258	2.1	64.31	0.19	0.06
	19	124	4.96	22.3	6.8	131	7.2	235	221	233	2.5	38.18	0.11	0
	20	123	4.92	22.8	7.3	144	7.3	236	225	252	2.5	28.2	0.09	0
	AVERAGE		4.021	21.755	6.9	164.5	7.383	232	206.35	229	3.01	40.91	0.1835	0.059
	S.D		1.21245	1.06251	0.386618	19.8508	0.59335	53.0729	50.181	44.7284	0.701802	13.4591	0.112497	0.0352286
	S.E		0.271113	0.237584	0.0864505	4.43876	0.132677	11.8675	11.2208	10.0016	0.156928	3.00954	0.025155	0.00787735
DRAIN WATER	SAMPLE NO.	Total Larvae (25dips)	Per dip L.D	Temperature	pH	Alkalinity	D.O	Conductivity	Hardness	TDS	Turbidity	Chloride	Phosphate	Nitrate
	1	23	0.92	20.5	6.9	218	6.1	317	454	267	8.8	34.22	4.1	3.6
	2	22	0.88	22.1	7.1	240	5.15	347	245	320	8.9	41.2	2.1	1.7
	3	17	0.68	18.2	8.3	285	4.9	385	510	291	6.4	57.7	4.3	3.2
	4	20	0.8	20.7	7.9	256	5.1	219	225	432	7.5	48	1.1	2.1
	5	23	0.92	20.5	7.4	247	5.2	430	443	366	7.9	34.2	0.87	1.4
	6	0	0	22.5	9.1	316	3.7	392	389	387	10.3	18.91	2.3	4.1
	7	23	0.92	19.4	7.2	233	5.1	227	505	276	7.5	32.8	4.1	3.1
	8	15	0.6	21.6	7.3	249	4.8	189	243	294	7.7	26.35	2.9	1.7
	9	20	0.8	19.8	7.4	271	4.9	265	243	512	7.8	41.9	2.1	3.7
	10	20	0.8	21.1	6.8	211	5.3	299	447	354	9.1	26.06	0.97	1.2
	11	14	0.56	20.3	6.7	234	5.2	342	471	382	10.1	30.32	1	0.56
	12	0	0	20.1	8.7	287	4.2	288	529	398	12.3	54.58	4.3	3.8
	13	0	0	21.1	9.2	322	3.8	310	331	432	9.8	44.11	3.1	2.6
	14	13	0.52	20.5	7.8	229	4.7	276	432	321	10.3	50.87	1.3	0.9
	15	0	0	20.7	8.8	277	3.9	355	462	287	10.6	36.33	2.4	0.7
	16	4	0.16	20.9	7.6	246	4	269	308	244	12.6	40.2	0.94	1.7
	17	0	0	20.6	8.7	292	3.5	415	428	365	8.9	62.32	2.5	1.8
	18	0	0	21.1	7.9	259	3.9	321	501	432	14.2	49	3.9	3.5
	19	0	0	20.6	8.6	281	4	277	437	319	7.9	49.33	1.4	1.3
	20	19	0.76	22.6	7.6	265	5.1	342	311	521	11.8	50.5	0.98	0.07
	AVERAGE		0.466	20.745	7.85	260.9	4.6275	313.25	395.7	360	9.52	41.445	2.333	2.1365
	S.D		0.390686	1.01332	0.783044	30.4802	0.697642	64.7025	101.008	78.0486	2.02604	11.5079	1.26687	1.22466
	S.E		0.0873601	0.226585	0.175094	6.81558	0.155997	14.4679	22.586	17.4522	0.453037	2.57325	0.28328	0.273841
