# Supplementary material for: Combined effect of physico-chemical and microbial quality of breeding habitat water on oviposition of malarial vector Anopheles subpictus
Source: PLoS One. 2023 Mar 10;18(3):e0282825. doi: 10.1371/journal.pone.0282825 (PMC10004544; doi:10.1371/journal.pone.0282825)
Supplement: S2 File — (XLSX) [file pone.0282825.s002.xlsx]

## Sheet: Summer
POND WATER		Aerobic heterotropic bacteria			Gram negative bacteria			Bacillus group of bacteria			Starch hydrolyzing bacteria			Nitrate reducing bacteria			Protein hydrolyzing bacteria
	SAMPLE NO.	No. of colony	cfu/mL	cfu/mL (x10^3)	No. of colony	cfu/mL	cfu/mL (x10^3)	No. of colony	cfu/mL	cfu/mL (x10^3)	No. of colony	cfu/mL	cfu/mL (x10^3)	No. of colony	cfu/mL	cfu/mL (x10^3)	No. of colony	cfu/mL	cfu/mL (x10^3)
	1	195	48750	48.75	59	1475	1.475	114	28500	28.5	223	5575	5.575	147	3675	3.675	101	1010	1.01
	2	211	52750	52.75	51	1275	1.275	125	31250	31.25	195	4875	4.875	122	3050	3.05	59	590	0.59
	3	202	50500	50.5	78	1950	1.95	153	38250	38.25	282	7050	7.05	106	2650	2.65	96	960	0.96
	4	220	55000	55	69	1725	1.725	132	33000	33	201	5025	5.025	96	2400	2.4	61	610	0.61
	5	187	46750	46.75	55	1375	1.375	183	45750	45.75	190	4750	4.75	158	3950	3.95	56	560	0.56
	6	193	48250	48.25	32	800	0.8	129	32250	32.25	140	3500	3.5	173	4325	4.325	87	870	0.87
	7	211	52750	52.75	46	1150	1.15	106	26500	26.5	234	5850	5.85	188	4700	4.7	106	1060	1.06
	8	195	48750	48.75	55	1375	1.375	115	28750	28.75	233	5825	5.825	136	3400	3.4	75	750	0.75
	9	200	50000	50	48	1200	1.2	121	30250	30.25	212	5300	5.3	98	2450	2.45	109	1090	1.09
	10	220	55000	55	44	1100	1.1	109	27250	27.25	197	4925	4.925	181	4525	4.525	48	480	0.48
	11	209	52250	52.25	76	1900	1.9	143	35750	35.75	145	3625	3.625	126	3150	3.15	123	1230	1.23
	12	207	51750	51.75	38	950	0.95	143	35750	35.75	198	4950	4.95	101	2525	2.525	114	1140	1.14
	13	225	56250	56.25	63	1575	1.575	98	24500	24.5	265	6625	6.625	181	4525	4.525	98	980	0.98
	14	211	52750	52.75	58	1450	1.45	127	31750	31.75	281	7025	7.025	109	2725	2.725	111	1110	1.11
	15	191	47750	47.75	61	1525	1.525	165	41250	41.25	223	5575	5.575	122	3050	3.05	109	1090	1.09
	16	258	64500	64.5	78	1950	1.95	117	29250	29.25	209	5225	5.225	143	3575	3.575	101	1010	1.01
	17	201	50250	50.25	39	975	0.975	124	31000	31	243	6075	6.075	112	2800	2.8	93	930	0.93
	18	205	51250	51.25	81	2025	2.025	142	35500	35.5	211	5275	5.275	89	2225	2.225	121	1210	1.21
	19	268	67000	67	68	1700	1.7	129	32250	32.25	208	5200	5.2	212	5300	5.3	109	1090	1.09
	20	198	49500	49.5	92	2300	2.3	89	22250	22.25	200	5000	5	112	2800	2.8	119	1190	1.19
	AVERAGE			52.5875			1.48875			32.05			5.3625			3.39			0.948
	S.D			5.17667			0.403967			5.59288			0.918218			0.894074			0.230482
	S.E			1.15754			0.0903297			1.25061			0.20532			0.199921			0.0515374
DRAIN WATER		Aerobic heterotropic bacteria			Gram negative bacteria			Bacillus group of bacteria			Starch hydrolyzing bacteria			Nitrate reducing bacteria			Protein hydrolyzing bacteria
	SAMPLE NO.	No. of colony	cfu/mL	cfu/mL (x10^3)	No. of colony	cfu/mL	cfu/mL (x10^3)	No. of colony	cfu/mL	cfu/mL (x10^3)	No. of colony	cfu/mL	cfu/mL (x10^3)	No. of colony	cfu/mL	cfu/mL (x10^3)	No. of colony	cfu/mL	cfu/mL (x10^3)
	1	216	54000	54	92	2300	2.3	62	15500	15.5	175	4375	4.375	89	2225	2.225	71	710	0.71
	2	227	56750	56.75	108	2700	2.7	103	25750	25.75	189	4725	4.725	111	2775	2.775	99	990	0.99
	3	242	60500	60.5	88	2200	2.2	90	22500	22.5	168	4200	4.2	92	2300	2.3	85	850	0.85
	4	198	49500	49.5	105	2625	2.625	58	14500	14.5	194	4850	4.85	178	4450	4.45	90	900	0.9
	5	229	57250	57.25	113	2825	2.825	83	20750	20.75	199	4975	4.975	105	2625	2.625	94	940	0.94
	6	240	60000	60	145	3625	3.625	118	29500	29.5	153	3825	3.825	71	1775	1.775	132	1320	1.32
	7	181	45250	45.25	154	3850	3.85	90	22500	22.5	209	5225	5.225	99	2475	2.475	51	510	0.51
	8	232	58000	58	138	3450	3.45	124	31000	31	168	4200	4.2	83	2075	2.075	98	980	0.98
	9	260	65000	65	159	3975	3.975	59	14750	14.75	161	4025	4.025	78	1950	1.95	71	710	0.71
	10	222	55500	55.5	128	3200	3.2	110	27500	27.5	170	4250	4.25	84	2100	2.1	107	1070	1.07
	11	256	64000	64	159	3975	3.975	89	22250	22.25	221	5525	5.525	118	2950	2.95	145	1450	1.45
	12	216	54000	54	108	2700	2.7	109	27250	27.25	198	4950	4.95	98	2450	2.45	132	1320	1.32
	13	207	51750	51.75	32	800	0.8	88	22000	22	211	5275	5.275	125	3125	3.125	109	1090	1.09
	14	225	56250	56.25	76	1900	1.9	126	31500	31.5	234	5850	5.85	97	2425	2.425	108	1080	1.08
	15	217	54250	54.25	102	2550	2.55	114	28500	28.5	199	4975	4.975	187	4675	4.675	154	1540	1.54
	16	314	78500	78.5	30	750	0.75	109	27250	27.25	209	5225	5.225	134	3350	3.35	97	970	0.97
	17	239	59750	59.75	92	2300	2.3	99	24750	24.75	215	5375	5.375	110	2750	2.75	88	880	0.88
	18	322	80500	80.5	174	4350	4.35	102	25500	25.5	189	4725	4.725	109	2725	2.725	84	840	0.84
	19	234	58500	58.5	86	2150	2.15	133	33250	33.25	214	5350	5.35	121	3025	3.025	106	1060	1.06
	20	208	52000	52	101	2525	2.525	98	24500	24.5	209	5225	5.225	129	3225	3.225	115	1150	1.15
	AVERAGE			58.5625			2.7375			24.55			4.85625			2.7725			1.018
	S.D			8.54126			0.971586			5.35552			0.553332			0.749118			0.253784
	S.E			1.90988			0.217253			1.19753			0.123729			0.167508			0.0567478
RICE-FIELD WATER		Aerobic heterotropic bacteria			Gram negative bacteria			Bacillus group of bacteria			Starch hydrolyzing bacteria			Nitrate reducing bacteria			Protein hydrolyzing bacteria
	SAMPLE NO.	No. of colony	cfu/mL	cfu/mL (x10^3)	No. of colony	cfu/mL	cfu/mL (x10^3)	No. of colony	cfu/mL	cfu/mL (x10^3)	No. of colony	cfu/mL	cfu/mL (x10^3)	No. of colony	cfu/mL	cfu/mL (x10^3)	No. of colony	cfu/mL	cfu/mL (x10^3)
	1	211	52750	52.75	54	1350	1.35	101	25250	25.25	109	2725	2.725	45	1125	1.125	82	820	0.82
	2	188	47000	47	97	2425	2.425	109	27250	27.25	87	2175	2.175	77	1925	1.925	87	870	0.87
	3	181	45250	45.25	93	2325	2.325	115	28750	28.75	113	2825	2.825	68	1700	1.7	65	650	0.65
	4	207	51750	51.75	23	575	0.575	109	27250	27.25	106	2650	2.65	72	1800	1.8	131	1310	1.31
	5	196	49000	49	26	650	0.65	101	25250	25.25	99	2475	2.475	48	1200	1.2	41	410	0.41
	6	201	50250	50.25	68	1700	1.7	99	24750	24.75	109	2725	2.725	72	1800	1.8	111	1110	1.11
	7	189	47250	47.25	44	1100	1.1	111	27750	27.75	118	2950	2.95	49	1225	1.225	109	1090	1.09
	8	198	49500	49.5	62	1550	1.55	123	30750	30.75	121	3025	3.025	54	1350	1.35	89	890	0.89
	9	172	43000	43	36	900	0.9	109	27250	27.25	98	2450	2.45	96	2400	2.4	65	650	0.65
	10	205	51250	51.25	33	825	0.825	98	24500	24.5	107	2675	2.675	42	1050	1.05	113	1130	1.13
	11	203	50750	50.75	49	1225	1.225	114	28500	28.5	111	2775	2.775	29	725	0.725	95	950	0.95
	12	179	44750	44.75	17	425	0.425	121	30250	30.25	132	3300	3.3	61	1525	1.525	103	1030	1.03
	13	191	47750	47.75	58	1450	1.45	109	27250	27.25	97	2425	2.425	64	1600	1.6	143	1430	1.43
	14	198	49500	49.5	42	1050	1.05	115	28750	28.75	108	2700	2.7	45	1125	1.125	121	1210	1.21
	15	209	52250	52.25	54	1350	1.35	97	24250	24.25	126	3150	3.15	37	925	0.925	97	970	0.97
	16	189	47250	47.25	30	750	0.75	111	27750	27.75	109	2725	2.725	49	1225	1.225	103	1030	1.03
	17	181	45250	45.25	37	925	0.925	121	30250	30.25	112	2800	2.8	67	1675	1.675	111	1110	1.11
	18	217	54250	54.25	48	1200	1.2	107	26750	26.75	117	2925	2.925	116	2900	2.9	79	790	0.79
	19	201	50250	50.25	13	325	0.325	102	25500	25.5	132	3300	3.3	129	3225	3.225	102	1020	1.02
	20	184	46000	46	39	975	0.975	89	22250	22.25	87	2175	2.175	43	1075	1.075	122	1220	1.22
	AVERAGE			48.75			1.15375			27.0125			2.7475			1.57875			0.9845
	S.D			3.01858			0.555136			2.23382			0.31392			0.645749			0.243018
	S.E			0.674976			0.124132			0.499498			0.0701947			0.144394			0.0543404

## Sheet: Monsoon
POND WATER		Aerobic heterotropic bacteria			Gram negative bacteria			Bacillus group of bacteria			Starch hydrolyzing bacteria			Nitrate reducing bacteria			Protein hydrolyzing bacteria
	SAMPLE NO.	No. of colony	cfu/mL	cfu/mL (x10^3)	No. of colony	cfu/mL	cfu/mL (x10^3)	No. of colony	cfu/mL	cfu/mL (x10^3)	No. of colony	cfu/mL	cfu/mL (x10^3)	No. of colony	cfu/mL	cfu/mL (x10^3)	No. of colony	cfu/mL	cfu/mL (x10^3)
	1	238	59500	59.5	103	2575	2.575	85	21250	21.25	117	5850	5.85	115	2875	2.875	119	1190	1.19
	2	182	45500	45.5	120	3000	3	173	43250	43.25	128	6400	6.4	124	3100	3.1	75	750	0.75
	3	186	46500	46.5	136	3400	3.4	111	27750	27.75	147	7350	7.35	103	2575	2.575	89	890	0.89
	4	262	65500	65.5	127	3175	3.175	121	30250	30.25	139	6950	6.95	134	3350	3.35	88	880	0.88
	5	195	48750	48.75	116	2900	2.9	137	34250	34.25	154	7700	7.7	129	3225	3.225	74	740	0.74
	6	242	60500	60.5	128	3200	3.2	121	30250	30.25	108	5400	5.4	154	3850	3.85	98	980	0.98
	7	255	63750	63.75	97	2425	2.425	145	36250	36.25	183	9150	9.15	161	4025	4.025	61	610	0.61
	8	197	49250	49.25	85	2125	2.125	153	38250	38.25	194	9700	9.7	143	3575	3.575	183	1830	1.83
	9	172	43000	43	106	2650	2.65	139	34750	34.75	179	8950	8.95	182	4550	4.55	69	690	0.69
	10	249	62250	62.25	109	2725	2.725	162	40500	40.5	189	9450	9.45	175	4375	4.375	89	890	0.89
	11	181	45250	45.25	91	2275	2.275	71	17750	17.75	232	11600	11.6	145	3625	3.625	101	1010	1.01
	12	196	49000	49	109	2725	2.725	84	21000	21	121	6050	6.05	111	2775	2.775	123	1230	1.23
	13	243	60750	60.75	108	2700	2.7	137	34250	34.25	187	9350	9.35	109	2725	2.725	187	1870	1.87
	14	181	45250	45.25	143	3575	3.575	196	49000	49	202	10100	10.1	154	3850	3.85	132	1320	1.32
	15	244	61000	61	92	2300	2.3	139	34750	34.75	109	5450	5.45	96	2400	2.4	143	1430	1.43
	16	356	89000	89	110	2750	2.75	52	13000	13	134	6700	6.7	114	2850	2.85	98	980	0.98
	17	202	50500	50.5	76	1900	1.9	46	11500	11.5	206	10300	10.3	198	4950	4.95	105	1050	1.05
	18	235	58750	58.75	98	2450	2.45	55	13750	13.75	245	12250	12.25	123	3075	3.075	103	1030	1.03
	19	237	59250	59.25	65	1625	1.625	58	14500	14.5	116	5800	5.8	109	2725	2.725	92	920	0.92
	20	276	69000	69	140	3500	3.5	156	39000	39	183	9150	9.15	154	3850	3.85	105	1050	1.05
	AVERAGE			56.6125			2.69875			29.2625			8.1825			3.41625			1.067
	S.D			11.0407			0.519519			11.1301			2.0877			0.70856			0.33736
	S.E			2.46878			0.116168			2.48876			0.466824			0.158439			0.0754359
DRAIN WATER		Aerobic heterotropic bacteria			Gram negative bacteria			Bacillus group of bacteria			Starch hydrolyzing bacteria			Nitrate reducing bacteria			Protein hydrolyzing bacteria
	SAMPLE NO.	No. of colony	cfu/mL	cfu/mL (x10^3)	No. of colony	cfu/mL	cfu/mL (x10^3)	No. of colony	cfu/mL	cfu/mL (x10^3)	No. of colony	cfu/mL	cfu/mL (x10^3)	No. of colony	cfu/mL	cfu/mL (x10^3)	No. of colony	cfu/mL	cfu/mL (x10^3)
	1	198	49500	49.5	169	4225	4.225	75	18750	18.75	80	4000	4	65	1625	1.625	88	880	0.88
	2	199	49750	49.75	194	4850	4.85	81	20250	20.25	92	4600	4.6	73	1825	1.825	112	1120	1.12
	3	221	55250	55.25	108	2700	2.7	93	23250	23.25	105	5250	5.25	91	2275	2.275	99	990	0.99
	4	209	52250	52.25	174	4350	4.35	101	25250	25.25	97	4850	4.85	58	1450	1.45	109	1090	1.09
	5	191	47750	47.75	187	4675	4.675	70	17500	17.5	116	5800	5.8	75	1875	1.875	95	950	0.95
	6	241	60250	60.25	201	5025	5.025	130	32500	32.5	62	3100	3.1	42	1050	1.05	63	630	0.63
	7	249	62250	62.25	225	5625	5.625	103	25750	25.75	79	3950	3.95	67	1675	1.675	70	700	0.7
	8	263	65750	65.75	234	5850	5.85	51	12750	12.75	58	2900	2.9	49	1225	1.225	69	690	0.69
	9	270	67500	67.5	146	3650	3.65	68	17000	17	87	4350	4.35	46	1150	1.15	80	800	0.8
	10	255	63750	63.75	119	2975	2.975	60	15000	15	75	3750	3.75	55	1375	1.375	73	730	0.73
	11	193	48250	48.25	231	5775	5.775	112	28000	28	88	4400	4.4	67	1675	1.675	67	670	0.67
	12	202	50500	50.5	198	4950	4.95	156	39000	39	101	5050	5.05	87	2175	2.175	101	1010	1.01
	13	243	60750	60.75	132	3300	3.3	112	28000	28	109	5450	5.45	108	2700	2.7	56	560	0.56
	14	254	63500	63.5	255	6375	6.375	67	16750	16.75	89	4450	4.45	121	3025	3.025	98	980	0.98
	15	312	78000	78	232	5800	5.8	45	11250	11.25	117	5850	5.85	109	2725	2.725	110	1100	1.1
	16	210	52500	52.5	193	4825	4.825	123	30750	30.75	132	6600	6.6	98	2450	2.45	106	1060	1.06
	17	292	73000	73	124	3100	3.1	146	36500	36.5	167	8350	8.35	101	2525	2.525	78	780	0.78
	18	285	71250	71.25	176	4400	4.4	78	19500	19.5	104	5200	5.2	144	3600	3.6	39	390	0.39
	19	298	74500	74.5	238	5950	5.95	99	24750	24.75	96	4800	4.8	109	2725	2.725	88	880	0.88
	20	276	69000	69	209	5225	5.225	83	20750	20.75	102	5100	5.1	76	1900	1.9	101	1010	1.01
	AVERAGE			60.7625			4.68125			23.1625			4.89			2.05125			0.851
	S.D			9.60553			1.08637			7.64047			1.21856			0.688652			0.203001
	S.E			2.14786			0.242919			1.70846			0.272479			0.153987			0.0453924
RICE-FIELD WATER		Aerobic heterotropic bacteria			Gram negative bacteria			Bacillus group of bacteria			Starch hydrolyzing bacteria			Nitrate reducing bacteria			Protein hydrolyzing bacteria
	SAMPLE NO.	No. of colony	cfu/mL	cfu/mL (x10^3)	No. of colony	cfu/mL	cfu/mL (x10^3)	No. of colony	cfu/mL	cfu/mL (x10^3)	No. of colony	cfu/mL	cfu/mL (x10^3)	No. of colony	cfu/mL	cfu/mL (x10^3)	No. of colony	cfu/mL	cfu/mL (x10^3)
	1	170	42500	42.5	62	1550	1.55	94	23500	23.5	101	5050	5.05	37	925	0.925	39	390	0.39
	2	185	46250	46.25	77	1925	1.925	88	22000	22	92	4600	4.6	40	1000	1	45	450	0.45
	3	193	48250	48.25	83	2075	2.075	114	28500	28.5	116	5800	5.8	56	1400	1.4	49	490	0.49
	4	198	49500	49.5	95	2375	2.375	121	30250	30.25	125	6250	6.25	36	900	0.9	133	1330	1.33
	5	179	44750	44.75	68	1700	1.7	108	27000	27	97	4850	4.85	50	1250	1.25	54	540	0.54
	6	168	42000	42	31	775	0.775	81	20250	20.25	67	3350	3.35	73	1825	1.825	98	980	0.98
	7	171	42750	42.75	30	750	0.75	78	19500	19.5	98	4900	4.9	48	1200	1.2	102	1020	1.02
	8	163	40750	40.75	39	975	0.975	112	28000	28	102	5100	5.1	82	2050	2.05	78	780	0.78
	9	191	47750	47.75	30	750	0.75	56	14000	14	107	5350	5.35	54	1350	1.35	121	1210	1.21
	10	202	50500	50.5	32	800	0.8	81	20250	20.25	109	5450	5.45	37	925	0.925	108	1080	1.08
	11	155	38750	38.75	110	2750	2.75	78	19500	19.5	94	4700	4.7	104	2600	2.6	110	1100	1.1
	12	209	52250	52.25	102	2550	2.55	85	21250	21.25	123	6150	6.15	84	2100	2.1	96	960	0.96
	13	189	47250	47.25	59	1475	1.475	101	25250	25.25	106	5300	5.3	61	1525	1.525	74	740	0.74
	14	178	44500	44.5	64	1600	1.6	89	22250	22.25	118	5900	5.9	87	2175	2.175	38	380	0.38
	15	198	49500	49.5	91	2275	2.275	77	19250	19.25	154	7700	7.7	77	1925	1.925	132	1320	1.32
	16	179	44750	44.75	101	2525	2.525	113	28250	28.25	109	5450	5.45	82	2050	2.05	109	1090	1.09
	17	206	51500	51.5	128	3200	3.2	106	26500	26.5	111	5550	5.55	65	1625	1.625	116	1160	1.16
	18	194	48500	48.5	87	2175	2.175	112	28000	28	107	5350	5.35	69	1725	1.725	93	930	0.93
	19	207	51750	51.75	132	3300	3.3	88	22000	22	125	6250	6.25	48	1200	1.2	84	840	0.84
	20	199	49750	49.75	105	2625	2.625	79	19750	19.75	109	5450	5.45	51	1275	1.275	79	790	0.79
	AVERAGE			46.675			1.9075			23.2625			5.425			1.55125			0.879
	S.D			3.92286			0.814107			4.25153			0.853399			0.488181			0.302305
	S.E			0.877178			0.18204			0.950671			0.190826			0.109161			0.0675975

## Sheet: Postmonsoon
POND WATER		Aerobic heterotropic bacteria			Gram negative bacteria			Bacillus group of bacteria			Starch hydrolyzing bacteria			Nitrate reducing bacteria			Protein hydrolyzing bacteria
	SAMPLE NO.	No. of colony	cfu/mL	cfu/mL (x10^3)	No. of colony	cfu/mL	cfu/mL (x10^3)	No. of colony	cfu/mL	cfu/mL (x10^3)	No. of colony	cfu/mL	cfu/mL (x10^3)	No. of colony	cfu/mL	cfu/mL (x10^3)	No. of colony	cfu	cfu/mL (x10^3)
	1	216	54000	54	52	1300	1.3	126	12600	12.6	155	3875	3.875	88	2200	2.2	73	730	0.73
	2	168	42000	42	63	1575	1.575	138	13800	13.8	164	4100	4.1	95	2375	2.375	86	860	0.86
	3	101	25250	25.25	48	1200	1.2	113	11300	11.3	273	6825	6.825	101	2525	2.525	66	660	0.66
	4	169	42250	42.25	69	1725	1.725	140	14000	14	188	4700	4.7	77	1925	1.925	91	910	0.91
	5	129	32250	32.25	51	1275	1.275	148	14800	14.8	144	3600	3.6	109	2725	2.725	99	990	0.99
	6	155	38750	38.75	25	625	0.625	181	18100	18.1	190	4750	4.75	128	3200	3.2	68	680	0.68
	7	162	40500	40.5	37	925	0.925	202	20200	20.2	209	5225	5.225	141	3525	3.525	61	610	0.61
	8	173	43250	43.25	43	1075	1.075	192	19200	19.2	187	4675	4.675	119	2975	2.975	77	770	0.77
	9	147	36750	36.75	18	450	0.45	211	21100	21.1	217	5425	5.425	150	3750	3.75	91	910	0.91
	10	281	70250	70.25	48	1200	1.2	221	22100	22.1	227	5675	5.675	137	3425	3.425	54	540	0.54
	11	107	26750	26.75	59	1475	1.475	179	17900	17.9	132	3300	3.3	64	1600	1.6	34	340	0.34
	12	123	30750	30.75	84	2100	2.1	213	21300	21.3	221	5525	5.525	32	800	0.8	99	990	0.99
	13	121	30250	30.25	57	1425	1.425	139	13900	13.9	167	4175	4.175	146	3650	3.65	78	780	0.78
	14	109	27250	27.25	47	1175	1.175	62	6200	6.2	254	6350	6.35	122	3050	3.05	48	480	0.48
	15	188	47000	47	51	1275	1.275	159	15900	15.9	119	2975	2.975	52	1300	1.3	94	940	0.94
	16	137	34250	34.25	86	2150	2.15	138	13800	13.8	134	3350	3.35	88	2200	2.2	57	570	0.57
	17	211	52750	52.75	72	1800	1.8	106	10600	10.6	163	4075	4.075	49	1225	1.225	43	430	0.43
	18	168	42000	42	34	850	0.85	159	15900	15.9	111	2775	2.775	111	2775	2.775	101	1010	1.01
	19	234	58500	58.5	51	1275	1.275	193	19300	19.3	103	2575	2.575	48	1200	1.2	93	930	0.93
	20	172	43000	43	59	1475	1.475	238	23800	23.8	110	2750	2.75	31	775	0.775	87	870	0.87
	AVERAGE			40.8875			1.3175			16.29			4.335			2.36			0.75
	S.D			11.5247			0.432184			4.44651			1.22921			0.959763			0.20303
	S.E			2.577			0.0966393			0.99427			0.274859			0.214609			0.0453988
DRAIN WATER		Aerobic heterotropic bacteria			Gram negative bacteria			Bacillus group of bacteria			Starch hydrolyzing bacteria			Nitrate reducing bacteria			Protein hydrolyzing bacteria
	SAMPLE NO.	No. of colony	cfu/mL	cfu (x10^3)	No. of colony	cfu/mL	cfu (x10^3)	No. of colony	cfu/mL	cfu (x10^3)	No. of colony	cfu/mL	cfu (x10^3)	No. of colony	cfu/mL	cfu (x10^3)	No. of colony	cfu	cfu (x10^3)
	1	218	54500	54.5	81	2025	2.025	192	9600	9.6	181	4525	4.525	108	2700	2.7	86	860	0.86
	2	158	39500	39.5	56	1400	1.4	181	9050	9.05	156	3900	3.9	93	2325	2.325	101	1010	1.01
	3	209	52250	52.25	74	1850	1.85	199	9950	9.95	174	4350	4.35	114	2850	2.85	95	950	0.95
	4	232	58000	58	91	2275	2.275	207	10350	10.35	191	4775	4.775	103	2575	2.575	107	1070	1.07
	5	181	45250	45.25	69	1725	1.725	212	10600	10.6	169	4225	4.225	86	2150	2.15	116	1160	1.16
	6	260	65000	65	135	3375	3.375	162	8100	8.1	235	5875	5.875	71	1775	1.775	58	580	0.58
	7	273	68250	68.25	39	975	0.975	188	9400	9.4	139	3475	3.475	69	1725	1.725	62	620	0.62
	8	284	71000	71	52	1300	1.3	181	9050	9.05	152	3800	3.8	85	2125	2.125	66	660	0.66
	9	189	47250	47.25	60	1500	1.5	154	7700	7.7	160	4000	4	57	1425	1.425	80	800	0.8
	10	272	68000	68	45	1125	1.125	171	8550	8.55	145	3625	3.625	88	2200	2.2	89	890	0.89
	11	156	39000	39	103	2575	2.575	224	11200	11.2	203	5075	5.075	112	2800	2.8	98	980	0.98
	12	145	36250	36.25	96	2400	2.4	289	14450	14.45	196	4900	4.9	176	4400	4.4	114	1140	1.14
	13	169	42250	42.25	123	3075	3.075	168	8400	8.4	223	5575	5.575	143	3575	3.575	59	590	0.59
	14	122	30500	30.5	143	3575	3.575	234	11700	11.7	243	6075	6.075	115	2875	2.875	74	740	0.74
	15	219	54750	54.75	89	2225	2.225	228	11400	11.4	189	4725	4.725	139	3475	3.475	39	390	0.39
	16	254	63500	63.5	160	4000	4	203	10150	10.15	260	6500	6.5	103	2575	2.575	101	1010	1.01
	17	187	46750	46.75	132	3300	3.3	272	13600	13.6	232	5800	5.8	154	3850	3.85	123	1230	1.23
	18	239	59750	59.75	122	3050	3.05	213	10650	10.65	222	5550	5.55	113	2825	2.825	108	1080	1.08
	19	155	38750	38.75	109	2725	2.725	189	9450	9.45	209	5225	5.225	98	2450	2.45	87	870	0.87
	20	232	58000	58	99	2475	2.475	292	14600	14.6	199	4975	4.975	149	3725	3.725	68	680	0.68
	AVERAGE			51.925			2.3475			10.3975			4.8475			2.72			0.8655
	S.D			11.9869			0.86716			1.97581			0.86716			0.769467			0.227792
	S.E			2.68034			0.193903			0.441804			0.193903			0.172058			0.0509358
RICE-FIELD WATER		Aerobic heterotropic bacteria			Gram negative bacteria			Bacillus group of bacteria			Starch hydrolyzing bacteria			Nitrate reducing bacteria			Protein hydrolyzing bacteria
	SAMPLE NO.	No. of colony	cfu/mL	cfu/mL (x10^3)	No. of colony	cfu/mL	cfu/mL (x10^3)	No. of colony	cfu/mL	cfu/mL (x10^3)	No. of colony	cfu/mL	cfu/mL (x10^3)	No. of colony	cfu/mL	cfu/mL (x10^3)	No. of colony	cfu/mL	cfu/mL (x10^3)
	1	119	29750	29.75	31	310	0.31	165	8250	8.25	119	2975	2.975	49	490	0.49	48	480	0.48
	2	113	28250	28.25	39	390	0.39	177	8850	8.85	90	2250	2.25	61	610	0.61	56	560	0.56
	3	145	36250	36.25	32	320	0.32	156	7800	7.8	125	3125	3.125	71	710	0.71	64	640	0.64
	4	158	39500	39.5	40	400	0.4	187	9350	9.35	95	2375	2.375	55	550	0.55	41	410	0.41
	5	104	26000	26	121	1210	1.21	151	7550	7.55	108	2700	2.7	69	690	0.69	71	710	0.71
	6	87	21750	21.75	65	650	0.65	139	6950	6.95	139	3475	3.475	98	980	0.98	109	1090	1.09
	7	109	27250	27.25	73	730	0.73	141	7050	7.05	143	3575	3.575	72	720	0.72	94	940	0.94
	8	212	53000	53	107	1070	1.07	168	8400	8.4	105	2625	2.625	105	1050	1.05	61	610	0.61
	9	184	46000	46	83	830	0.83	128	6400	6.4	117	2925	2.925	109	1090	1.09	102	1020	1.02
	10	69	17250	17.25	90	900	0.9	162	8100	8.1	192	4800	4.8	93	930	0.93	67	670	0.67
	11	104	26000	26	76	760	0.76	217	10850	10.85	106	2650	2.65	107	1070	1.07	79	790	0.79
	12	119	29750	29.75	93	930	0.93	190	9500	9.5	143	3575	3.575	116	1160	1.16	82	820	0.82
	13	163	40750	40.75	104	1040	1.04	152	7600	7.6	167	4175	4.175	111	1110	1.11	89	890	0.89
	14	179	44750	44.75	99	990	0.99	197	9850	9.85	192	4800	4.8	102	1020	1.02	111	1110	1.11
	15	155	38750	38.75	109	1090	1.09	211	10550	10.55	176	4400	4.4	69	690	0.69	93	930	0.93
	16	109	27250	27.25	111	1110	1.11	136	6800	6.8	181	4525	4.525	106	1060	1.06	96	960	0.96
	17	143	35750	35.75	106	1060	1.06	201	10050	10.05	190	4750	4.75	92	920	0.92	104	1040	1.04
	18	98	24500	24.5	59	590	0.59	137	6850	6.85	89	2225	2.225	78	780	0.78	49	490	0.49
	19	104	26000	26	82	820	0.82	167	8350	8.35	120	3000	3	101	1010	1.01	94	940	0.94
	20	176	44000	44	99	990	0.99	159	7950	7.95	111	2775	2.775	95	950	0.95	77	770	0.77
	AVERAGE			33.125			0.8095			8.3525			3.385			0.8795			0.7935
	S.D			9.41705			0.282535			1.31083			0.89179			0.205054			0.214164
	S.E			2.10572			0.0631768			0.293111			0.19941			0.0458514			0.0478884

## Sheet: Winter
POND WATER		Aerobic heterotropic bacteria			Gram negative bacteria			Bacillus group of bacteria			Starch hydrolyzing bacteria			Nitrate reducing bacteria			Protein hydrolyzing bacteria
	SAMPLE NO.	No. of colony	cfu/mL	cfu/mL (x10^3)	No. of colony	cfu/mL	cfu/mL (x10^3)	No. of colony	cfu/mL	cfu/mL (x10^3)	No. of colony	cfu/mL	cfu/mL (x10^3)	No. of colony	cfu/mL	cfu/mL (x10^3)	No. of colony	cfu/mL	cfu/mL (x10^3)
	1	102	25500	25.5	70	700	0.7	189	9450	9.45	128	3200	3.2	145	1450	1.45	33	330	0.33
	2	99	24750	24.75	92	920	0.92	142	7100	7.1	119	2975	2.975	108	1080	1.08	56	560	0.56
	3	90	22500	22.5	85	850	0.85	133	6650	6.65	145	3625	3.625	104	1040	1.04	66	660	0.66
	4	101	25250	25.25	99	990	0.99	162	8100	8.1	151	3775	3.775	116	1160	1.16	91	910	0.91
	5	83	20750	20.75	77	770	0.77	121	6050	6.05	93	2325	2.325	98	980	0.98	79	790	0.79
	6	71	17750	17.75	76	760	0.76	103	5150	5.15	153	3825	3.825	89	890	0.89	68	680	0.68
	7	67	16750	16.75	70	700	0.7	102	5100	5.1	175	4375	4.375	88	880	0.88	61	610	0.61
	8	108	27000	27	116	1160	1.16	293	14650	14.65	165	4125	4.125	165	1650	1.65	47	470	0.47
	9	99	24750	24.75	57	570	0.57	218	10900	10.9	143	3575	3.575	79	790	0.79	31	310	0.31
	10	100	25000	25	98	980	0.98	151	7550	7.55	181	4525	4.525	110	1100	1.1	54	540	0.54
	11	87	21750	21.75	79	790	0.79	123	6150	6.15	176	4400	4.4	100	1000	1	34	340	0.34
	12	73	18250	18.25	76	760	0.76	111	5550	5.55	98	2450	2.45	92	920	0.92	69	690	0.69
	13	101	25250	25.25	102	1020	1.02	169	8450	8.45	158	3950	3.95	123	1230	1.23	78	780	0.78
	14	63	15750	15.75	67	670	0.67	78	3900	3.9	117	2925	2.925	79	790	0.79	38	380	0.38
	15	94	23500	23.5	87	870	0.87	142	7100	7.1	88	2200	2.2	108	1080	1.08	44	440	0.44
	16	105	26250	26.25	109	1090	1.09	218	10900	10.9	109	2725	2.725	147	1470	1.47	57	570	0.57
	17	59	14750	14.75	57	570	0.57	85	4250	4.25	132	3300	3.3	145	1450	1.45	43	430	0.43
	18	103	25750	25.75	105	1050	1.05	201	10050	10.05	119	2975	2.975	132	1320	1.32	39	390	0.39
	19	105	26250	26.25	113	1130	1.13	208	10400	10.4	143	3575	3.575	154	1540	1.54	93	930	0.93
	20	88	22000	22	77	770	0.77	127	6350	6.35	123	3075	3.075	132	1320	1.32	87	870	0.87
	AVERAGE			22.475			0.856			7.69			3.395			1.157			0.584
	S.D			3.86354			0.179015			2.69891			0.69484			0.259171			0.19922
	S.E			0.863915			0.0400289			0.603494			0.155371			0.0579523			0.0445468
DRAIN WATER		Aerobic heterotropic bacteria			Gram negative bacteria			Bacillus group of bacteria			Starch hydrolyzing bacteria			Nitrate reducing bacteria			Protein hydrolyzing bacteria
	SAMPLE NO.	No. of colony	cfu/mL	cfu/mL (x10^3)	No. of colony	cfu/mL	cfu/mL (x10^3)	No. of colony	cfu/mL	cfu/mL (x10^3)	No. of colony	cfu/mL	cfu/mL (x10^3)	No. of colony	cfu/mL	cfu/mL (x10^3)	No. of colony	cfu/mL	cfu/mL (x10^3)
	1	125	31250	31.25	120	1200	1.2	97	4850	4.85	68	1700	1.7	110	1100	1.1	56	560	0.56
	2	143	35750	35.75	98	980	0.98	118	5900	5.9	56	1400	1.4	124	1240	1.24	75	750	0.75
	3	153	38250	38.25	101	1010	1.01	121	6050	6.05	79	1975	1.975	125	1250	1.25	95	950	0.95
	4	161	40250	40.25	108	1080	1.08	131	6550	6.55	102	2550	2.55	134	1340	1.34	65	650	0.65
	5	137	34250	34.25	93	930	0.93	109	5450	5.45	62	1550	1.55	123	1230	1.23	77	770	0.77
	6	119	29750	29.75	81	810	0.81	88	4400	4.4	108	2700	2.7	105	1050	1.05	58	580	0.58
	7	173	43250	43.25	115	1150	1.15	132	6600	6.6	78	1950	1.95	134	1340	1.34	62	620	0.62
	8	190	47500	47.5	129	1290	1.29	143	7150	7.15	82	2050	2.05	143	1430	1.43	66	660	0.66
	9	207	51750	51.75	113	1130	1.13	159	7950	7.95	55	1375	1.375	175	1750	1.75	80	800	0.8
	10	84	21000	21	89	890	0.89	155	7750	7.75	79	1975	1.975	75	750	0.75	89	890	0.89
	11	108	27000	27	110	1100	1.1	76	3800	3.8	108	2700	2.7	98	980	0.98	98	980	0.98
	12	154	38500	38.5	104	1040	1.04	117	5850	5.85	89	2225	2.225	126	1260	1.26	36	360	0.36
	13	116	29000	29	92	920	0.92	81	4050	4.05	117	2925	2.925	102	1020	1.02	59	590	0.59
	14	123	30750	30.75	87	870	0.87	91	4550	4.55	143	3575	3.575	109	1090	1.09	74	740	0.74
	15	121	30250	30.25	78	780	0.78	89	4450	4.45	117	2925	2.925	106	1060	1.06	39	390	0.39
	16	105	26250	26.25	87	870	0.87	67	3350	3.35	105	2625	2.625	91	910	0.91	92	920	0.92
	17	97	24250	24.25	96	960	0.96	60	3000	3	102	2550	2.55	82	820	0.82	51	510	0.51
	18	81	20250	20.25	116	1160	1.16	49	2450	2.45	96	2400	2.4	67	670	0.67	42	420	0.42
	19	126	31500	31.5	91	910	0.91	106	5300	5.3	108	2700	2.7	125	1250	1.25	87	870	0.87
	20	111	27750	27.75	119	1190	1.19	78	3900	3.9	91	2275	2.275	98	980	0.98	68	680	0.68
	AVERAGE			32.925			1.0135			5.1675			2.30625			1.126			0.6845
	S.D			8.34459			0.143537			1.55397			0.56742			0.251467			0.185202
	S.E			1.86591			0.0320959			0.347477			0.126879			0.0562298			0.0414124
