# Supplementary material for: Combined effect of physico-chemical and microbial quality of breeding habitat water on oviposition of malarial vector Anopheles subpictus
Source: PLoS One. 2023 Mar 10;18(3):e0282825. doi: 10.1371/journal.pone.0282825 (PMC10004544; doi:10.1371/journal.pone.0282825)
Supplement: S3 File — (XLSX) [file pone.0282825.s003.xlsx]

## Sheet: Mosquito oviposition
Replica	No. of eggs laid
	Distilled water + HABW1	Distilled water +HABW3	Distilled water +HABW4	Distilled water +HABW6	Distilled water +HABW10	Distill water +HABW12	Distilled water +HABW14	Distilled water +HABW15	Distilled water+All isolates
1	209	186	197	87	383	169	179	104	404
2	223	152	225	93	397	142	167	133	362
3	231	119	186	108	388	188	193	114	369
4	251	173	216	76	362	131	188	126	421
5	315	158	251	117	355	119	157	140	405
Average	245.8	157.6	215	96.2	377	149.8	176.8	123.4	392.2
SD	41.5596	25.3239	25.3081	16.3921	17.7904	28.2436	14.8391	14.4845	25.4106
SE	18.586	11.3252	11.3181	7.33076	10.2713	12.6309	6.63626	8.36262	14.6708
	Distilled Water	Distilled Water	Distilled Water	Distilled Water	Distilled Water	Distilled Water	Distilled Water	Distilled Water	Distilled Water
1	38	139	132	94	92	137	102	146	68
2	47	145	154	69	69	152	87	108	105
3	65	165	106	104	95	115	95	163	95
4	71	114	109	84	103	128	116	119	83
5	92	150	144	105	91	181	132	122	97
Average	62.6	142.6	129	91.2	90	142.6	106.4	131.6	89.6
SD	21.1495	18.6628	21.1424	15.0566	12.6491	25.3436	17.841	22.3674	14.4153
SE	9.45833	8.34626	9.45516	6.7335	7.30297	11.334	7.97872	12.9138	8.32266
	OAI (HABW1)	OAI (HABW3)	OAI (HABW4)	OAI (HABW6)	OAI (HABW10)	OAI (HABW12)	OAI (HABW14)	OAI (HABW15)	OAI (All isolates)
TEST CUP	245.8	157.6	215	96.2	377	149.8	176.8	123.4	392.2
TEST +CONTROL CUP	308.4	300.2	344	187.4	467	292.4	283.2	255	481.8
OAI	0.797017	0.524983	0.625	0.51334	0.807281	0.512312	0.624294	0.483922	0.814031
